# Supplementary material for: The Effect of Substrate Properties on Cellular Behavior and Nanoparticle Uptake in Human Fibroblasts and Epithelial Cells
Source: Nanomaterials (Basel). 2024 Feb 10;14(4):342. doi: 10.3390/nano14040342 (PMC10892529; doi:10.3390/nano14040342)
Supplement: Supplementary file 1 [file nanomaterials-14-00342-s001.zip]

Archive with 1 entries (1 files):
- nanomaterials-2838058-supplementary.pdf
